# Supplementary material for: Infection preparedness of community health workers: implications for maternal and neonatal health services in Pakistan
Source: Prim Health Care Res Dev. 2022 May 2;23:e27. doi: 10.1017/S1463423622000081 (PMC9112673; doi:10.1017/S1463423622000081)
Supplement: Supplementary file 1 [file phcsup.zip]

Archive with 2 entries (2 files):
- S1463423622000081sup001.docx
- S1463423622000081sup002.docx
